# Supplementary material for: Systematic Analysis of Dof Gene Family in Prunus persica Unveils Candidate Regulators for Enhancing Cold Tolerance
Source: Int J Mol Sci. 2025 Aug 4;26(15):7509. doi: 10.3390/ijms26157509 (PMC12347117; doi:10.3390/ijms26157509)
Supplement: Supplementary file 1 [file ijms-26-07509-s001.zip]

Archive with 3 entries (3 files):
- Figure S1.pdf
- Figure S2.pdf
- Table S1 Primers used in all the experiments..xlsx
