# Supplementary material for: Systematic Analysis of Dof Gene Family in Prunus persica Unveils Candidate Regulators for Enhancing Cold Tolerance
Source: Int J Mol Sci. 2025 Aug 4;26(15):7509. doi: 10.3390/ijms26157509 (PMC12347117; doi:10.3390/ijms26157509)
Supplement: Supplementary file 1 [file ijms-26-07509-s001.zip › Table S1 Primers used in all the experiments..xlsx]

## Sheet: Subcellular localization
Primer name	sequence (5'to3')
1302-PpDof-1	ACTCTTGACCATGGTAGATCTatgggtttgagtaccaagca
1302-PpDof-2	AAAGTTCTTCTCCTTTACTAGTtggttttatatcagagccgtcc

## Sheet: Y1H
Primer name	sequence (5'to3')
pAbAi-ProPpC3H37-1	ATACAGAGCACATGCCTCGAGccccccccccccccacaaac
pAbAi-ProPpC3H37-2	AAATGATGAATTGAAAAGCTTtgattgttatgagatgtaaatcccaa
pGBKT7-PpDof-1	CATATGGCCATGGAGGCCGAATTCatgggtttgagtaccaagcaag
pGBKT7-PpDof-2	CGCTGCAGGTCGACGGATCCttatggttttatatcagagccgtccc

## Sheet: qRT-PCR
Primer name	sequence (5'to3')
PpTEF-1	GGTGTGACGATGAAGAGTGATG
PpTEF-2	TGAAGGAGAGGGAAGGTGAAAG
PpDof6-1	ATGGACACAGCTCACTGGCCACAGG
PpDof6-2	ACATCCGTACCCGCTACTCT
PpDof5-1	ATGGTTTTCTCATCTGTTCCCGTCT
PpDof5-2	ACGGGAACAGATGAGAAAAC
PpDof3-1	ATGCATGGGGGGCCTTCTGTGAAAG
PpDof3-2	CAAAAGTGCCTCGGTTGGTA
PpDof4-1	ATGGACACTGCTCAATGGCCGCAGG
PpDof4-2	ACCTTGGGCACGCATTAGAC
PpDof25-1	ATGTTCTCAGCTCCTGTTGAGCAGA
PpDof25-2	CCACTTGGTCGTCGTTTCCT
PpDof18-1	ATGAACTATATGGATCCTTCAAGTG
PpDof18-2	TGTAGTAGCAGAACTTGGTG
PpDof19-1	ATGCATGAAACTAATGAATTGACTA
PpDof19-2	TAGTCAATTCATTAGTTTCATGCAT
PpDof17-1	ATGGTTTTCTCATCTATTCCAGTCT
PpDof17-2	TGGGTTTTCATTTCCAGTAG
PpDof20-1	ATGGTTTTTTCCTCCATTCCAGCTT
PpDof20-2	TAAAGAGCGACCCGCCGATA
PpDof12-1	ATGGCTGAGGTCCAAAACGGCCAAG
PpDof12-2	CCACTCTTCCATAACCCCAT
PpDof9-1	ATGGGTTTGAGTACCAAGCAAGTTT
PpDof9-2	GCAGAAGGTGATTTTGGGAG
PpDof10-1	ATGGATCAGCAAAATCCAGATCAGA
PpDof10-2	GACTCACAGCGAGGACACTT
PpDof11-1	ATGTTGAGCAACTGTGATCATGAGA
PpDof11-2	GCAGCGTGGACACTTGAGGG
PpDof15-1	ATGCTGGAAACTAAGGACCCTGCGA
PpDof15-2	GGGTCCTTAGTTTCCAGCAT
PpDof13-1	ATGGATACTGCTCAGTGGCCACAGG
PpDof13-2	GGGTTTTGGGGTTGTATCAG
PpDof16-1	ATGGATACTGCTCAGTGGCCACAGG
PpDof16-2	ATCTTTGGGTTTTGGGGTTG
PpDof23-1	ATGGGCCATAACTCTCTGCAAGTTT
PpDof23-2	CTCCCAAGCATCAAGCCATT
PpDof24-1	ATGCCGTCGGACTCGAGCGATCAGC
PpDof24-2	TGGCGGGGCTGGGAGAAGTT
PpDof22-1	ATGGAGAGAGCAGGATGGAAGCCAA
PpDof22-2	TTTGGCTTCCATCCTGCTCT
PpDof21-1	ATGTATGTCAAGGCAAAGGCCATCA
PpDof21-2	TTACTCTTGCCTCATTCACC
PpDof8-1	ATGTCGGAGGCAAAGGACCCAGCGA
PpDof8-2	TCAGGCGAAGAGTTGGAGGA
PpDof7-1	ATGCAAGACCAAACAACGTTTCAAC
PpDof7-2	TGTTAGGGGAATCACAGCGT
PpDof2-1	ATGCCGTTTGAATCTGAAGACAATA
PpDof2-2	TCTTCAGATTCAAACGGCAT
PpDof1-1	ATGTCTTCCGAGAGTGAAGGCCCCA
PpDof1-2	TCAGAATCAACGGCTCCACA
